# Supplementary material for: Self-Administration of Right Vagus Nerve Stimulation Activates Midbrain Dopaminergic Nuclei
Source: Front Neurosci. 2021 Dec 16;15:782786. doi: 10.3389/fnins.2021.782786 (PMC8716493; doi:10.3389/fnins.2021.782786)
Supplement: Supplementary file 2 [file Table_1.xlsx]

## Sheet: Caption_Table Info
Supplementary Material
Self-administration of right vagus nerve stimulation activates midbrain dopaminergic nuclei
Jackson Brougher, Umaymah Aziz, Nikitha Adari, Muskaan Chaturvedi, Aryela Jules, Iqra Shah, Saba Syed, Catherine A. Thorn*
Department of Neuroscience, University of Texas at Dallas, Richardson, Texas, USA
*Correspondence: Catherine Thorn (catherine.thorn@utdallas.edu)
Supplementary Table 1. Spreadsheets contain raw cell counts from each of the 2 graders for VTA, SNc, and LC; associated with Figure 3. Three r-VNS (SA1, SA2, and SA3) treated rats and three l-VNS treated rats (SA5, SA6, and SA8) were included in these analyses. For each of 6 slices per nucleus of interest (1-3A: right hemisphere; 1-3B: left hemisphere), each grader manually counted the total numb…

## Sheet: VTA
Slice Information			Averaged Percentages			Grader 1											Grader 2
ratID	stim_side	slice num	%TH+ cells	%cFos+/TH+	%cFos+/TH-	TH+ | cFos-	TH+ | cFos+	TH- | cFos+	TH- | cFos-	Total (DAPI+)	% TH+ cells	%TH+ by subj. (Grader A)	%cFos+/TH+	%cFos+/TH+ by subject	%cFos+/TH-		TH+ | cFos-	TH+ | cFos+	TH- | cFos+	TH- | cFos-	Total (DAPI+)	% TH+ cells	%TH+ by subj. (Grader A)	%cFos+/TH+	%cFos+/TH+ by subject	%cFos+/TH-
SA1	R	1A	27.0714	56.8079	12.3668	35	44	41	226	346	22.8324	28.7971	55.6962	58.7572	15.3558	12.1583	58	50	49	246	403	26.799	25.3456	46.2963	54.8587	16.6102	12.5754
SA1	R	2A				43	50	30	221	344	27.0349		53.7634		11.9522		47	66	51	290	454	24.8899		58.4071		14.956
SA1	R	3A				54	72	26	203	355	35.493		57.1429		11.3537		57	62	41	305	465	25.5914		52.1008		11.8497
SA1	R	1B				31	41	45	251	368	19.5652		56.9444		15.2027		31	41	46	276	394	18.2741		56.9444		14.2857
SA1	R	2B				38	56	26	209	329	28.5714		59.5745		11.0638		47	43	22	248	360	25		47.7778		8.14815
SA1	R	3B				37	84	15	172	308	39.2857		69.4215		8.02139		45	94	29	273	441	31.5193		67.6259		9.60265
SA2	R	1A	27.7731	45.2827	13.782	76	65	32	305	478	29.4979	27.4978	46.0993	44.6749	9.49555	13.2251	87	81	41	341	550	30.5455	28.0484	48.2143	45.8904	10.733	14.3388
SA2	R	2A				64	29	41	270	404	23.0198		31.1828		13.1833		65	37	43	289	434	23.5023		36.2745		12.9518
SA2	R	3A				53	50	49	334	486	21.1934		48.5437		12.7937		66	49	76	354	545	21.1009		42.6087		17.6744
SA2	R	1B				118	121	50	334	623	38.3628		50.6276		13.0208		117	122	54	342	635	37.6378		51.046		13.6364
SA2	R	2B				65	42	30	245	382	28.0105		39.2523		10.9091		71	51	32	262	416	29.3269		41.8033		10.8844
SA2	R	3B				61	67	77	309	514	24.9027		52.3438		19.9482		62	77	79	313	531	26.177		55.3957		20.1531
SA3	R	1A	30.3011	53.1353	12.8523	59	85	54	377	575	25.0435	31.4028	59.0278	51.1582	12.529	12.3944	54	79	61	363	557	23.8779	29.1993	59.3985	55.1125	14.3868	13.3102
SA3	R	2A				66	83	46	287	482	30.9129		55.7047		13.8138		60	92	49	304	505	30.099		60.5263		13.881
SA3	R	3A				75	75	37	283	470	31.9149		50		11.5625		63	77	48	297	485	28.866		55		13.913
SA3	R	1B				95	43	32	260	430	32.093		31.1594		10.9589		67	58	39	288	452	27.6549		46.4		11.9266
SA3	R	2B				92	67	22	227	408	38.9706		42.1384		8.83534		103	76	24	294	497	36.0161		42.4581		7.54717
SA3	R	3B				46	102	59	295	502	29.4821		68.9189		16.6667		49	99	67	301	516	28.6822		66.8919		18.2065
SA5	L	1A	31.2382	3.41754	3.29254	97	1	4	309	411	23.8443	28.8033	1.02041	5.03015	1.27796	3.56067	67	0	4	171	242	27.686	33.6732	0	1.80494	2.28571	3.02441
SA5	L	2A				78	0	0	214	292	26.7123		0		0		92	0	0	159	251	36.6534		0		0
SA5	L	3A				92	8	4	203	307	32.5733		8		1.93237		114	0	5	167	286	39.8601		0		2.90698
SA5	L	1B				87	0	1	276	364	23.9011		0		0.361011		72	0	2	162	236	30.5085		0		1.21951
SA5	L	2B				128	19	23	314	484	30.3719		12.9252		6.82493		105	8	14	171	298	37.9195		7.07965		7.56757
SA5	L	3B				78	7	17	138	240	35.4167		8.23529		10.9677		77	3	8	184	272	29.4118		3.75		4.16667
SA6	L	1A	30.4351	3.61244	2.78397	119	4	3	276	402	30.597	30.1948	3.25203	3.35986	1.07527	3.00575	121	5	4	286	416	30.2885	30.6755	3.96825	3.86501	1.37931	2.56219
SA6	L	2A				105	0	4	312	421	24.9406		0		1.26582		108	0	2	293	403	26.799		0		0.677966
SA6	L	3A				171	10	21	329	531	34.0866		5.52486		6		164	12	17	307	500	35.2		6.81818		5.24691
SA6	L	1B				127	8	9	279	423	31.9149		5.92593		3.125		143	11	8	301	463	33.2613		7.14286		2.589
SA6	L	2B				143	1	6	342	492	29.2683		0.694444		1.72414		159	1	5	358	523	30.5927		0.625		1.37741
SA6	L	3B				120	6	14	275	415	30.3614		4.7619		4.84429		144	7	16	374	541	27.9113		4.63576		4.10256
SA8	L	1A	29.0662	11.7353	3.9676	123	4	11	291	429	29.6037	28.9961	3.14961	11.4055	3.64238	3.4432	143	5	11	324	483	30.6418	29.1364	3.37838	12.0651	3.28358	4.492
SA8	L	2A				100	18	10	278	406	29.064		15.2542		3.47222		105	26	15	298	444	29.5045		19.8473		4.79233
SA8	L	3A				131	8	9	280	428	32.4766		5.7554		3.11419		137	9	15	303	464	31.4655		6.16438		4.71698
SA8	L	1B				100	17	8	299	424	27.5943		14.5299		2.60586		107	15	12	336	470	25.9574		12.2951		3.44828
SA8	L	2B				98	21	15	309	443	26.8623		17.6471		4.62963		109	23	21	318	471	28.0255		17.4242		6.19469
SA8	L	3B				109	15	10	303	437	28.3753		12.0968		3.19489		111	17	14	296	438	29.2237		13.2812		4.51613

## Sheet: SNC
Slice Information			Averaged Percentages			Grader 1											Grader 2
ratID	stim_side	slice num	%TH+ cells	%cFos+/TH+	%cFos+/TH-	TH+ | cFos-	TH+ | cFos+	TH- | cFos+	TH- | cFos-	Total (DAPI+)	% TH+ cells	%TH+ by subj. (Grader A)	%cFos+/TH+	%cFos+/TH+ by subject	%cFos+/TH-		TH+ | cFos-	TH+ | cFos+	TH- | cFos+	TH- | cFos-	Total (DAPI+)	% TH+ cells	%TH+ by subj. (Grader A)	%cFos+/TH+	%cFos+/TH+ by subject	%cFos+/TH-
SA1	R	1A	24.3659	44.1728	14.6003	28	30	75	333	466	12.4464	24.6913	51.7241	38.5726	18.3824	13.8992	16	22	42	176	256	14.8438	24.0404	57.8947	49.7731	19.2661	15.3014
SA1	R	2A				71	21	41	222	355	25.9155		22.8261		15.5894		36	34	45	196	311	22.508		48.5714		18.6722
SA1	R	3A				43	51	23	207	324	29.0123		54.2553		10		39	56	31	201	327	29.052		58.9474		13.3621
SA1	R	1B				72	40	35	166	313	35.7827		35.7143		17.4129		38	43	45	213	339	23.8938		53.0864		17.4419
SA1	R	2B				61	23	39	245	368	22.8261		27.381		13.7324		51	32	29	203	315	26.3492		38.5542		12.5
SA1	R	3B				52	34	25	277	388	22.1649		39.5349		8.27815		59	42	28	237	366	27.5956		41.5842		10.566
SA2	R	1A	19.3714	48.0504	12.821	38	18	15	141	212	26.4151	21.7087	32.1429	49.2276	9.61538	13.1527	31	19	19	194	263	19.0114	17.034	38	46.8732	8.92019	12.4893
SA2	R	2A				40	39	43	261	383	20.6266		49.3671		14.1447		33	29	41	225	328	18.9024		46.7742		15.4135
SA2	R	3A				18	14	15	70	117	27.3504		43.75		17.6471		22	25	31	234	312	15.0641		53.1915		11.6981
SA2	R	1B				22	29	32	187	270	18.8889		56.8627		14.6119		46	29	36	324	435	17.2414		38.6667		10
SA2	R	2B				31	30	25	231	317	19.2429		49.1803		9.76562		42	32	55	274	403	18.3623		43.2432		16.7173
SA2	R	3B				23	41	39	258	361	17.7285		64.0625		13.1313		17	27	34	245	323	13.6223		61.3636		12.1864
SA3	R	1A	17.8314	40.7956	14.011	24	23	72	294	413	11.3801	18.0732	48.9362	41.8574	19.6721	14.4508	29	25	67	311	432	12.5	17.5895	46.2963	39.7339	17.7249	13.5712
SA3	R	2A				54	48	34	226	362	28.1768		47.0588		13.0769		58	56	33	251	398	28.6432		49.1228		11.6197
SA3	R	3A				27	24	54	312	417	12.2302		47.0588		14.7541		34	18	52	282	386	13.4715		34.6154		15.5689
SA3	R	1B				51	17	58	226	352	19.3182		25		20.4225		54	19	53	243	369	19.7832		26.0274		17.9054
SA3	R	2B				38	26	27	283	374	17.1123		40.625		8.70968		33	23	26	297	379	14.7757		41.0714		8.04954
SA3	R	3B				42	31	29	259	361	20.2216		42.4658		10.0694		37	26	34	288	385	16.3636		41.2698		10.559
SA5	L	1A	28.5189	2.38211	8.66985	76	0	13	163	252	30.1587	28.7326	0	4.09671	7.38636	8.17631	81	0	14	177	272	29.7794	28.3052	0	0.667501	7.32984	9.16339
SA5	L	2A				60	2	10	180	252	24.6032		3.22581		5.26316		66	2	8	174	250	27.2		2.94118		4.3956
SA5	L	3A				95	1	12	191	299	32.107		1.04167		5.91133		93	1	13	189	296	31.7568		1.06383		6.43564
SA5	L	1B				42	3	21	215	281	16.0142		6.66667		8.89831		34	0	32	135	201	16.9154		0		19.1617
SA5	L	2B				126	12	33	234	405	34.0741		8.69565		12.3596		76	0	18	147	241	31.5353		0		10.9091
SA5	L	3B				96	5	17	167	285	35.4386		4.9505		9.23913		79	0	11	152	242	32.6446		0		6.74847
SA6	L	1A	21.8302	2.02896	4.19139	70	0	8	356	434	16.129	22.3753	0	1.91112	2.1978	4.15771	78	0	9	403	490	15.9184	21.2851	0	2.14679	2.18447	4.22506
SA6	L	2A				110	0	0	305	415	26.506		0		0		127	0	0	393	520	24.4231		0		0
SA6	L	3A				113	5	13	378	509	23.1827		4.23729		3.32481		115	6	17	388	526	23.0038		4.95868		4.19753
SA6	L	1B				69	0	8	223	300	23		0		3.4632		62	0	8	213	283	21.9081		0		3.61991
SA6	L	2B				74	3	18	218	313	24.6006		3.8961		7.62712		67	3	15	203	288	24.3056		4.28571		6.88073
SA6	L	3B				58	2	19	209	288	20.8333		3.33333		8.33333		53	2	21	227	303	18.1518		3.63636		8.46774
SA8	L	1A	23.8663	6.80506	5.51073	39	4	9	187	239	17.9916	23.5546	9.30233	6.87505	4.59184	5.4349	46	4	10	192	252	19.8413	24.178	8	6.73508	4.9505	5.58655
SA8	L	2A				40	5	11	170	226	19.9115		11.1111		6.07735		43	5	14	173	235	20.4255		10.4167		7.48663
SA8	L	3A				66	4	6	165	241	29.0456		5.71429		3.50877		75	7	9	183	274	29.927		8.53659		4.6875
SA8	L	1B				76	3	11	254	344	22.9651		3.79747		4.15094		72	2	8	227	309	23.9482		2.7027		3.40426
SA8	L	2B				55	4	14	235	308	19.1558		6.77966		5.62249		45	3	12	216	276	17.3913		6.25		5.26316
SA8	L	3B				105	5	20	211	341	32.2581		4.54545		8.65801		106	5	17	203	331	33.5347		4.5045		7.72727

## Sheet: LC
Slice Information			Averaged Percentages			Grader 1											Grader 2
ratID	stim_side	slice num	%TH+ cells	%cFos+/TH+	%cFos+/TH-	TH+ | cFos-	TH+ | cFos+	TH- | cFos+	TH- | cFos-	Total (DAPI+)	% TH+ cells	%TH+ by subj. (Grader A)	%cFos+/TH+	%cFos+/TH+ by subject	%cFos+/TH-		TH+ | cFos-	TH+ | cFos+	TH- | cFos+	TH- | cFos-	Total (DAPI+)	% TH+ cells	%TH+ by subj. (Grader A)	%cFos+/TH+	%cFos+/TH+ by subject	%cFos+/TH-
SA1	R	1A	59.7156	78.5018	5.72402	24	65	3	43	135	65.9259	59.4481	73.0337	81.8794	6.52174	3.3815	26	84	21	63	194	56.701	59.983	76.3636	75.1242	25	8.06654
SA1	R	2A				23	157	12	138	330	54.5455		87.2222		8		17	107	6	72	202	61.3861		86.2903		7.69231
SA1	R	3A				19	121	1	87	228	61.4035		86.4286		1.13636		33	97	2	57	189	68.7831		74.6154		3.38983
SA1	R	1B				66	139	5	123	333	61.5616		67.8049		3.90625		47	109	3	97	256	60.9375		69.8718		3
SA1	R	2B				18	167	0	140	325	56.9231		90.2703		0		32	122	6	122	282	54.6099		79.2208		4.6875
SA1	R	3B				24	154	1	137	316	56.3291		86.5169		0.724638		52	94	5	103	254	57.4803		64.3836		4.62963
SA2	R	1A	45.3765	76.0056	15.1412	22	89	11	71	193	57.513	48.8003	80.1802	80.799	13.4146	13.1561	5	44	24	84	157	31.2102	41.9527	89.7959	71.2122	22.2222	17.1263
SA2	R	2A				55	166	38	136	395	55.9494		75.1131		21.8391		64	91	42	154	351	44.1595		58.7097		21.4286
SA2	R	3A				19	76	9	82	186	51.0753		80		9.89011		32	51	12	76	171	48.538		61.4458		13.6364
SA2	R	1B				37	168	15	207	427	48.0094		81.9512		6.75676		46	112	11	122	291	54.2955		70.8861		8.27068
SA2	R	2B				24	105	21	157	307	42.0195		81.3953		11.7978		53	117	47	201	418	40.6699		68.8235		18.9516
SA2	R	3B				9	56	16	89	170	38.2353		86.1538		15.2381		15	52	25	112	204	32.8431		77.6119		18.2482
SA3	R	1A	48.8776	77.8439	13.9717	7	80	5	45	137	63.5036	49.3658	91.954	77.735	10	14.508	13	98	6	62	179	62.0112	48.3895	88.2883	77.9528	8.82353	13.4355
SA3	R	2A				64	182	0	109	355	69.2958		73.9837		0		55	177	1	132	365	63.5616		76.2931		0.75188
SA3	R	3A				11	59	19	76	165	42.4242		84.2857		20		19	66	21	90	196	43.3673		77.6471		18.9189
SA3	R	1B				22	85	28	84	219	48.8584		79.4393		25		18	91	31	101	241	45.2282		83.4862		23.4848
SA3	R	2B				31	22	26	104	183	28.9617		41.5094		20		33	32	29	109	203	32.0197		49.2308		21.0145
SA3	R	3B				3	60	10	73	146	43.1507		95.2381		12.0482		6	77	8	97	188	44.1489		92.7711		7.61905
SA5	L	1A	32.8876	85.8164	10.8501	12	134	21	176	343	42.5656	33.9524	91.7808	85.331	10.6599	11.2013	10	126	17	181	334	40.7186	31.8228	92.6471	86.3017	8.58586	10.4989
SA5	L	2A				10	98	20	136	264	40.9091		90.7407		12.8205		8	96	21	159	284	36.6197		92.3077		11.6667
SA5	L	3A				6	35	24	147	212	19.3396		85.3659		14.0351		7	33	24	142	206	19.4175		82.5		14.4578
SA5	L	1B				16	60	23	173	272	27.9412		78.9474		11.7347		14	62	20	184	280	27.1429		81.5789		9.80392
SA5	L	2B				8	58	10	118	194	34.0206		87.8788		7.8125		7	58	12	122	199	32.6633		89.2308		8.95522
SA5	L	3B				10	34	7	62	113	38.9381		77.2727		10.1449		9	35	8	76	128	34.375		79.5455		9.52381
SA6	L	1A	26.337	55.4375	13.2355	57	38	18	239	352	26.9886	26.334	40	55.5796	7.00389	13.559	56	41	16	243	356	27.2472	26.34	42.268	55.2954	6.17761	12.912
SA6	L	2A				40	32	69	251	392	18.3673		44.4444		21.5625		44	33	61	257	395	19.4937		42.8571		19.1824
SA6	L	3A				41	55	17	199	312	30.7692		57.2917		7.87037		39	54	21	211	325	28.6154		58.0645		9.05172
SA6	L	1B				25	37	52	190	304	20.3947		59.6774		21.4876		23	31	43	183	280	19.2857		57.4074		19.0265
SA6	L	2B				31	48	50	183	312	25.3205		60.7595		21.4592		28	45	52	179	304	24.0132		61.6438		22.5108
SA6	L	3B				33	82	4	199	318	36.1635		71.3043		1.97044		39	89	3	194	325	39.3846		69.5312		1.52284
SA8	L	1A	34.9584	41.333	29.4703	54	18	54	118	244	29.5082	35.295	25	40.934	31.3953	29.0719	66	22	67	130	285	30.8772	34.6218	25	41.732	34.0102	29.8686
SA8	L	2A				59	37	68	128	292	32.8767		38.5417		34.6939		60	44	71	125	300	34.6667		42.3077		36.2245
SA8	L	3A				69	57	73	149	348	36.2069		45.2381		32.8829		56	48	61	137	302	34.4371		46.1538		30.8081
SA8	L	1B				66	49	65	149	329	34.9544		42.6087		30.3738		59	33	72	138	302	30.4636		35.8696		34.2857
SA8	L	2B				59	52	78	154	343	32.3615		46.8468		33.6207		48	47	66	121	282	33.6879		49.4737		35.2941
SA8	L	3B				70	63	18	139	290	45.8621		47.3684		11.465		61	65	14	149	289	43.5986		51.5873		8.58896
